# Supplementary material for: A lipoprotein partner for the Escherichia coli outer membrane protein TolC
Source: eLife. 2026 Apr 15;15:RP110666. doi: 10.7554/eLife.110666 (PMC13082787; doi:10.7554/eLife.110666)
Supplement: Figure 3—source data 1. [file elife-110666-fig3-data1.zip]

Archive with 5 entries (4 files):
- Folder_1_uncropped_no_label/
- Folder_1_uncropped_no_label/Figure 3 supplement_source data_anti-His.tif
- Folder_1_uncropped_no_label/Figure 3 supplement_source data_anti-TolC.tif
- Folder_1_uncropped_no_label/Figure 3 supplement_source data_superposition.tif
- Folder_1_uncropped_no_label/Summary Figure 3_supplement.tif
