# Supplementary material for: A lipoprotein partner for the Escherichia coli outer membrane protein TolC
Source: eLife. 2026 Apr 15;15:RP110666. doi: 10.7554/eLife.110666 (PMC13082787; doi:10.7554/eLife.110666)
Supplement: Figure 3—figure supplement 1—source data 2. [file elife-110666-fig3-figsupp1-data2.zip]

Archive with 3 entries (2 files):
- Folder_2_uncropped_with_labels/
- Folder_2_uncropped_with_labels/Figure 3A_source data_gel_SDSPAGE_with labels.tif
- Folder_2_uncropped_with_labels/Figure 3C_source data_Western_with labels.tif
